# Supplementary material for: DNA methylation signatures of duplicate gene evolution in angiosperms
Source: Plant Physiol. 2023 Apr 15;192(4):2883–901. doi: 10.1093/plphys/kiad220 (PMC10400039; doi:10.1093/plphys/kiad220)
Supplement: kiad220_Supplementary_Data [file kiad220_supplementary_data.zip]

Archive with 2 entries (2 files):
- Supplemnetary_Figures_120.pdf
- Supplemnetary_Tables_122.xls
